# Supplementary material for: Structure-Inspired Lineage-Specific Matrix for Endogenous Neurogenesis in Spinal Cord Injury
Source: Research (Wash D C). 2025 Aug 7;8:0821. doi: 10.34133/research.0821 (PMC12329214; doi:10.34133/research.0821)
Supplement: Supplementary 1 — Figs. S1 to S5 Tables S1 and S2 Movies S1 to S3 [file research.0821.f1.zip]

Archive with 5 entries (5 files):
- supplementary figures -Clean Version.docx
- supplementary tables-revised.docx
- Supplementary Video 1.mp4
- Supplementary Video 2.mp4
- Supplementary Video 3.mp4
